# Supplementary material for: Development of Selection Indices for Improvement of Seed Yield and Lipid Composition in Bambara Groundnut (Vigna subterranea (L.) Verdc.)
Source: Foods. 2021 Dec 29;11(1):86. doi: 10.3390/foods11010086 (PMC8750730; doi:10.3390/foods11010086)
Supplement: Supplementary file 1 [file foods-11-00086-s001.zip]

Archive with 1 entries (1 files):
- foods-1488784-supplementary.pdf
